# Supplementary material for: Intravenous administration of BCG in mice promotes natural killer and T cell-mediated antitumor immunity in the lung
Source: Nat Commun. 2023 Oct 4;14:6090. doi: 10.1038/s41467-023-41768-8 (PMC10551006; doi:10.1038/s41467-023-41768-8)
Supplement: Supplementary file 4 — Source data [file 41467_2023_41768_MOESM4_ESM.xlsx]

## Sheet: Figure 1
	Source data file
	Fig 1b				Fig 1c				Fig 1d				Fig 1f						Fig 1g
	Survival				Survival				% Tumor area in lung area				Survival						Survival
	Days post tumor inoculation	PBS IV	BCG IV		Days post tumor inoculation	PBS IV	BCG IV		PBS IV	BCG IV			Days post tumor inoculation	PBS IV	BCG IN	BCG IV	BCG SC		Days post tumor inoculation	PBS IV	BCG IV 105	BCG IV 106	BCG IV 107	BCG IV 107 HK
	28	1			30	1			15.2723	1.37177			22	1					18	1
	29	1			28	1			11.3059	3.59716			22	1					19	1
	32	1			28	1			10.0623	3.08902			19	1					20	1
	32	1			20	1			6.99708	1.52759			19	1					20		1
	34	1			30	1				2.96794			28	1					21		1
	34	1			30		1			3.81402			28	1					23		1
	25	1			31		1						30		1				24		1
	25	1			34		1		# Tumor nodules per lobe				34		1				24		1
	26	1			35		1		PBS IV	BCG IV			37		1				25		1
	26	1			36		1		11	1			38		1				28			1
	26	1			37		1		11	5			37		1				35			1
	27	1							7	9			31		1				28			1
	27	1							9	7			39			1			28			1
	39		1							7			43			1			32			1
	41		1							7			45			1			31			1
	45		1										45			1			28				1
	45		1						Average tumor area per tumor nodule (mm2)				51			1			30				1
	51		1						PBS IV	BCG IV			51			1			31				1
	51		1						0.210091	0.1248			24	1					34				1
	31		1						0.203455	0.0685556			24	1					31				1
	33		1						0.242286	0.042			25	1					18	1
	34		1						0.125333	0.0624286			18				1		19	1
	34		1							0.12			20				1		21	1
	35		1										20				1		18					1
	38		1						Fig 1e				23				1		19					1
	44		1										22				1		22					1
	35		1						# Clonogenic colonies				24				1		22					1
	37		1						PBS IV	BCG IV									20					1
	37		1						51	15
	38		1						66	8
	40		1						48	32
									26.5	19
										6
										7

## Sheet: Figure 2
	Figure 2a						Figure 2b
	Survival						Survival
	Days post tumor inoculation	IFNg KO PBS	IFNg KO BCG	Perf KO PBS	Perf KO BCG		Days post tumor inoculation
	23		1				Days	PBS IV	BCG IV	BCG IV aCD8	BCG IV aCD4
	25		1				28	1
	26		1				28	1
	25		1				33	1
	26		1				36	1
	25	1					28	1
	26	1					29	1
	26	1					32	1
	26	1					32	1
	25	1					34	1
	19			1			34	1
	23			1			36		1
	16			1			40		1
	23			1			43		1
	19			1			44		1
	21			1			45		1
	22			1			48		1
	22			1			28			1
	18				1		33			1
	21				1		33			1
	21				1		33			1
	22				1		30			1
	22				1		41			1
	16		1				28				1
	17		1				33				1
	17		1				33				1
	18		1				36				1
	19		1				40				1
	20		1				40				1
	17	1
	17	1
	17	1
	18	1
	19	1
	18	1
	22				1
														27.7

## Sheet: Figure 3
	Figure 3b			Figure 3d						Figure 3h
	CD8+ T cells % IFNg+			CD8+ T cells % GranzymeB+						CD8+ T cells % CD44+ Dextramer+
	PBS IV	BCG IV		PBS IV	BCG IV					PBS IV	BCG IV
	5.56	37.9		7.41	33.88					0.47	0.63
	16	59.4		9.46	43.29					0.34	0.81
	13	58.9		7.87	22.78					0.25	0.79
	15.8	19.5		0.95	15.6					0.4	0.63
	11.6	26.2		0.84	13.8					0.32	0.7
	24.3	27.2		5.2	15.6
	14.2	24.7
	9.73	30.7		Figure 3e						Figure 3i
		33.2
				CD4+ T cells	% T-bet+		% GATA3+			Dextramer+ CD8+ T cells % GranzymeB+
	CD8+ T cells % IL2+				PBS IV	BCG IV	PBS IV	BCG IV		PBS IV	BCG IV
	PBS IV	BCG IV			13.4	29.3	19	10.5		67.4	69.5
	0.36	2.33			8.04	21.1	13.4	5.49		36.8	88.1
	0.14	3.75			12.3	26.5	14.6	2.14		54	69.7
	0.12	2.69			13.1	18.8	14.2	1.44		61.1	82.6
	1.28	2.84			10.8	15.8	6.02	7.39			85.6
		6.35			18.5	16.5	10	6
	Figure 3c			Figure 3g						Figure 3j
	CD4+ T cells % IFNg+			CD8+ T cells % CD44+ Dextramer+						% cytotoxicity
	PBS IV	BCG IV		PBS IV	BCG IV					against B16-F10		against LLC
	10.1	34.6		0.88	1.45					PBS IV	BCG IV	PBS IV	BCG IV
	10.1	58.4		0.4	1.38					6.7	31.65	0	0
	15.1	53.5		0.73	1.44					18.05	75.4	0	0
	0.33	20.8		0.79	1.64					18.87	41.49	0	0
	3.28	25.2		0.79	1.22					12.55	41.9	0	13.13
	2.01	39.7		0.6	1.04					3.46	40.63	0	5.67
	4.8	32.8		0.98	1.22					30.35	68.69	0	1.8
	4.16	35.8		0.55	0.95
	1.79	42.7		0.31	1.25
				0.56	1.12					Figure 3k
	CD4+ T cells % IL2+										Tumor volume (mm3)					Tumor volume (mm3)							Tumor volume (mm3)
	PBS IV	BCG IV								Day post tumor inoculation	BCG IV mice tumor free					PBS IV mice tumor bearing							BCG IV mice tumor bearing
	0.18	2.99								0	0	0	0	0		0	0	0	0	0	0		0	0	0	0	0	0
	0.27	7.88								7	108	155.48	210.938	158.139		44.7125	71.8875	66.27	83.1875	36	60.4115		32	13.5	13.5	13.5	32	20.9
	0.13	14.3								9	267.324	490.852	302.58	353.585		151.25	281.25	100	117	68.479	143.596		108	62.5	36	45.5625	63.36	63.0845
	0.56	2.33								11	370.336	515.562	530.398	472.099		515	530.403	230.688	256	182.329	342.884		74.4385	143.748	154.791	64.827	63.48	100.257
		3.99								13	530.312	996.078	668.039	731.477		832.388	696.063	573.087	304	494.1	579.928		194.508	221.154	234.476	174.24	112.36	187.348

## Sheet: Figure 4
	Figure 4a			Figure 4a			Figure 4b							Figure 4c			Figure 4d			Figure 4e
							Normalized MFI	in cDC1s						IL-12 MFI	in cDC1s		Absolute # cDC1s in mLN x103			Normalized MFI	in cDC1s
	absolute # cDC1s	(x103)		% of cDC1s			CD86		CD40		XCR1			PBS IV	BCG IV		PBS IV	BCG IV		CD86		CD40		XCR1
	PBS IV	BCG IV		PBS IV	BCG IV		PBS IV	BCG IV	PBS IV	BCG IV	PBS IV	BCG IV		949.2	1063.5		0.7	13.3625		PBS IV	BCG IV	PBS IV	BCG IV	PBS IV	BCG IV
	6.93333	7.38333		0.0633458	0.0458348		1.01344	1.83077	1.09138	1.53147	1.01	1.32748		954.1	1312.3		0.4875	5.35		0.967109	1.49752	0.814798	0.955861	1.03755	1.04427
	5.9	8.28333		0.0381031	0.0627418		1.0133	1.82134	0.863437	1.22933	1.07387	1.21773		777.6	965.2		0.6875	3.2875		1.16771	1.10169	1.07933	1.01887	0.925643	1.05117
	6.25	11.6333		0.0396618	0.0672401		1.0578	1.66668	0.936696	1.32121	1.11115	1.49961		919.1	1110.8		2.12083	7.8375		0.988521	1.40446	0.845026	1.18731	0.947997	1.05683
	4.1	4.33333		0.0532509	0.0794794		1.00504	1.64124	0.99308	1.39138	1.12223	1.23796		1046.3	1476.3		4.20417	2.1		0.893593	1.26288	0.857057	1.07873	0.998349	1.16933
	5.51667	10.65		0.0496346	0.0543883		0.832252	1.63754	1.03594	1.53455	0.858983	1.42013		834.9	1569.7		4.775	3.87917		1.03647	1.25491	1.11888	1.9645	0.913967	1.22643
	1.73333	6.26667		0.0150871	0.0758703		1.07817	1.71285	1.07946	0.981295	0.97235	1.63683					7.05417	6.19583		0.946593	0.9689	0.734407	1.16081	1.08768	1.11383
	5.76667	8.96667		0.0748285	0.0641841		0.740767	1.21283	1.04975	1.72829	1.0357	1.07907					1.67083	5.55417
	4.8	10.5333		0.0790826	0.0921445		0.961631	1.4247	1.09189	1.22049	0.937871	1.14504					0.254167	1.98333
	3.86667	8.43333		0.062417	0.0961387		1.06894	1.34185	0.858362	1.2819	0.877847	1.09015
	3.9	7.36667		0.0544985	0.0612197		1.33118	1.14508			0.908278	0.958162
	4.66667	5.3		0.0665992	0.0967198		0.897482	1.24952			0.935811	1.2023
	5.3	8.66667		0.0421907	0.0654837						0.992451	1.3138
	3.29583	5.3375									1.1326	1.14276
	3.2375	8.575									1.03086	1.19666
	4.34583	7.525
	7.29167	6.65
	0.466667	4.725
	5.27917	3.0625
	Figure 4f					Figure 4g					Figure 4h					Figure 4i
	# tumor foci					% CD8+ T cells					% gp33-specific CD8+ T cells					% cytotoxicity
	WT PBS IV	WT BCG IV	Batf3 KO PBS IV	Batf3 KO BCG IV		WT PBS IV	WT BCG IV	Batf3 KO PBS IV	Batf3 KO BCG IV		WT PBS IV	WT BCG IV	Batf3 KO PBS IV	Batf3 KO BCG IV		against B16-F10		against LLC
	71	27	45	55		11.8052	19.541	5.56	4.21		0.77	1.02	0.35	0.54		Batf3 KO PBS IV	Batf3 KO BCG IV	Batf3 KO PBS IV	Batf3 KO BCG IV
	50	33	57	32		13.1432	22.5808	5.07	5.48		0.8	1.3	0.35	0.22		24.15	34.74	0	0
	32	28	41	62		12.1959	18.0717	8.31	3.74		0.61	1.2	0.14	0.76		15.3	32	0	0
	51	28	42	49		10.9749	18.9962	11.57	5.14		0.5	1.08	0.19	0.84		19.7	12.54	0	0
	52	25	59	41		11.1722	18.23	10.5	6.34		0.86	0.91	0.2	0.24		20.2	12.58	0	0
	45	25	47	60		10.7513	11.6908	11.29	6.43				0.14	0.11		13.35	22.7	0	0
	56	20	58	48				10.96	5.51				0.21	0.24		9.6	23.8	0.1	0.1
	58	15	62	54				11.6	7.25				0.38	0.08
			53	55				12.94	7.22				0.04	0.22
				58					7.15					0.36
	Figure 4j
	Survival
	Days post tumor inoculation	Batf3 KO PBS IV	Batf3 KO BCG IV
	17		1
	18		1
	19		1
	21	1
	21	1
	21	1
	23	1
	23	1
	23	1
	25	1
	23		1
	23		1
	24		1
	25		1

## Sheet: Figure 5
	Figure 5a			Figure 5b									Figure 5c
	% NK cells			in NK cells									% cytotoxicity	against B16-F10
	PBS IV	BCG IV		% GZMB+		%IFNg+		%CD107a+		CD11b MFI x102			w/o NK cells	PBS IV	BCG IV
	11.45	16.12		PBS IV	BCG IV	PBS IV	BCG IV	PBS IV	BCG IV	PBS IV	BCG IV		0.58	15.4	30.7
	12.89	15.34		41.6	81.3	5.4	8.31	4.89	8.82	2.941	4.398		0.8	14.3	38.8
	11.84	18.45		42.2	79.4	6.37	11.1	6.9	6.64	2.758	4.511		0.29	30.5	44.3
	9.22	13.31		38.4	77.3	5.67	15.4	2.57	5.95	2.344	4.421		0.37	30.4	59.8
	9.33	15.5		39.1	71.4	6.29	8.6	5.51	6.23	3.074	4.526			31.7	67.7
	3.58	17.43		36.3	69.5	5.83	12.1	3.13	6.94	3.311	4.37			34.4	48.2
				40.5	71.2	5.83	7.47	3.37	7.15	2.742	4.589
	Figure 5d						Figure 5e
	Survival						Survival
	Days post tumor inoculation	WT PBS IV	WT BCG IV	Perf KO PBS IV	Perf KO BCG IV		Days post tumor inoculation	PBS IV	BCG IV	BCG IV NK depletion
	16	1					25		1
	17	1					27		1
	18	1					28		1
	19	1					31		1
	19	1					35		1
	19	1					22	1
	22		1				22	1
	24		1				19	1
	26		1				19	1
	29		1				25	1
	32		1				20	1
	36		1				19			1
	14			1			22			1
	15			1			20			1
	13			1			22			1
	17			1			24			1
	17			1			22			1
	17				1		17	1
	14				1		17	1
	17				1		19	1
	16				1		18	1
	15				1		20	1
							20	1
							26		1
							28		1
							28		1
							31		1
							31		1
							31		1
							37		1

## Sheet: Figure 6
	Figure 6a				Figure 6b				Figure 6c				Figure 6d				Figure 6d
	# tumor foci				% CD44+ Dextramer+ CD8+ T cells				% cytotoxicity	against B16-F10			%IFNg+ CD8+ T cells
	PBS IV	BCG IV	BCG IV NK depletion		PBS IV	BCG IV	BCG IV NK depletion		PBS IV	BCG IV	BCG IV NK depletion		PBS IV	BCG IV	BCG IV NK depletion		%IFNg+ CD4+ T cells
	65	14	71		0.39	0.72	0.53		6.7	31.65	8.47		15.8	19.5	16.1		PBS IV	BCG IV	BCG IV NK depletion
	47	15	48		0.49	0.81	0.24		18.05	75.4	5.9		11.6	26.2	20.5		0.33	21.8	24.6
	54	22	41		0.46	1.04	0.14		18.87	41.49	14.67		24.3	27.2	18.4		3.28	25.2	21.6
	49	18	39		0.56	0.79	0.56		12.55	41.9	21.89		14.2	24.7	16		2.01	39.7	20
	56	33	50		0.56	0.59	0.15		3.46	40.63	15.78		9.73	30.7	23.8		4.81	32.8	16.5
	56	36	59		0.19	1.15	0.6		30.35	68.69	28.06			33.2	17.7		4.16	35.8	30
																	1.79	42.7	30.2
	Figure 6e								Figure 6f				Figure 6g				Figure 6h
	Absolute # cDC1s x103				% cDC1s				% CCL5+ NK cells				CCL5 pg / mg tissue				ZsGreen MFI in mLN cDC1s
	PBS IV	BCG IV	BCG IV NK depletion		PBS IV	BCG IV	BCG IV NK depletion		PBS IV	BCG IV			PBS IV	BCG IV	BCG IV NK depletion		PBS IV	BCG IV	BCG IV NK depletion
	6.93333	7.38333	5.16667		6.52	13.42	6.39		48.3	60.6			14.2438	47.9798	28.5456		103	110.1	66.9
	5.9	8.28333	6.3		5.34	16.85	10.73		41.6	64.7			22.4855	48.5894	23.87		56.3	146.5	85.7
	6.25	11.6333	7.5		3.39	15.28	5.68		39.9	74.8			16.6143	32.4529	33.8249		82.8	100.8	97.2
	4.1	4.33333	6.11667		4.93	9.47	6.85		52.1	63.9			13.4662	22.0639	22.0248		87.3	170.7	72.1
	5.51667	10.65	9.05		5.56	10.51	9.47		49.5	60.7			28.4884	36.9663	12.6292			125.1	100.8
	1.73333	6.26667	4.05		3.49	11.85	10.61		56	60.4				52.6616	33.0202			142.9
	5.76667	8.96667	4.95833		7.38	8.04	14.11		33.4	46.8
	4.8	10.5333	1.98333		8.23	11.89	4.62		31.7	57.5
	3.86667	8.43333	2.1		6.69	12.02	7.88		43.7	58.2
	3.9	7.36667	5.775		5.86	11.69	6.52		53.7	52
	4.66667	5.3	7.05833		8.05	8.73	7.02		42.2	44.6
	5.3	8.66667	4.2		7.2	9.52	8.15			57.8
	3.29583	5.3375
	3.2375	8.575
	4.34583	7.525
	7.29167	6.65
	0.466667	4.725
	5.27917	3.0625

## Sheet: Figure 7
	Figure 7b				Figure 7c										Figure 7d
					% tumor area in lung area			average tumor area per tumor nodule (mm2)				Tumor nodules per lobe			Survival
	Survival				PBS IV	BCG IV		PBS IV	BCG IV			PBS IV	BCG IV		Days post tumor inoculation	PBS IV	BCG IV
	Days post tumor inoculation	PBS IV	BCG IV		45.3218	6.1		7.39667	0.593			3	2		17	1
	18	1			23.6116	6.29		1.69633	0.3855			3	2		19	1
	20	1			56.8876	2.93		9.6544	2.89			5	3		18	1
	20	1			28.9561	14.97		9.474	1.441			3	1		19	1
	23	1			27.7713	0.05		2.03411	0			9	0		19	1
	24	1				25.2			2.39367				3		19	1
	24	1													17		1
	25		1												23		1
	27		1												22		1
	31		1												26		1
	33		1												27		1
	43		1												30		1
	44		1												16	1
															18	1
															19	1
	Figure 7e				Figure 7f				Figure 7g
	Survival				Survival	IFNg KO			Survival
	Days post tumor inoculation	PBS IV	BCG IV		Days post tumor inoculation	PBS IV	BCG IV		Days post tumor inoculation	PBS IV	BCG IV
	19	1			14	1			18	1
	20	1			18	1			18	1
	20	1			19	1			18	1
	20	1			20	1			21	1
	20	1			20	1			25	1
	20	1			20	1			21		1
	29		1		14		1		24		1
	29		1		19		1		27		1
	25		1		15		1		28		1
	27		1		20		1		45		1
	27		1		18		1		60		0
	28		1		18		1
	30		1		21		1
	22		1
					Survival	Perf KO
					Days post tumor inoculation	PBS IV	BCG IV
					18		1
					18		1
					18		1
					18		1
					19		1
					19		1
					18		1
					18	1
					18	1
					18	1
					18	1
					18	1
					25	1
					21	1
					Survival	Batf3 KO
					Days post tumor inoculation	PBS IV	BCG IV
					19	1
					20	1
					21	1
					20	1
					21	1
					23	1
					23	1
					25	1
					20		1
					20		1
					20		1
					20		1
					25		1
					20		1
					20		1
					20		1

## Sheet: Figure 8
	Figure 8b									Figure 8c									Figure 8d				Figure 8e
	% out of total CD45+ cells									% of GZMB+ in each subset									% cytotoxicity	against LLC			% IFNg+					% IL-2+
	CD8+ T cells		CD4+ T cells		NK cells		gd T cells			CD8+ T cells		CD4+ T cells		NK cells		gd T cells			w/o NK cells	PBS IV	BCG IV		CD4+ T cells		CD8+ T cells			CD4+ T cells		CD8+ T cells
	PBS IV	BCG IV	PBS IV	BCG IV	PBS IV	BCG IV	PBS IV	BCG IV		PBS IV	BCG IV	PBS IV	BCG IV	PBS IV	BCG IV	PBS IV	BCG IV		0.79	11	23		PBS IV	BCG IV	PBS IV	BCG IV		PBS IV	BCG IV	PBS IV	BCG IV
	3.55	5.58	6.44	8.76	1.73	9.32	0.734485	0.238959		1.64	54.3	1.14	7.38	20.3	70.3	18.7	33.2		1.16	11.5	27.1		0.42	28	2.75	20		1.78	7.79	0.32	3.83
	4.49	10.14	8.81	11.11	3.53	2.5	0.52231	0.324763		6.23	40.8	2.04	7.01	9.86	51.5	17.1	47.9		1.02	12.2	24.9		0.63	51	4.34	39.9		3.69	10.4	0.92	4.33
	3.67	7.27	6.98	9.59	1.68	14	0.504872	0.330276		13.3	37	7.28	11.8	13.8	50.2	31.4	31.9			11.3	27.6		0.43	32.3	2.46	31.9		1.52	12.2	0.49	5.95
	4.26	20.41	8.32	11.38	5.48	4.44	0.686125	0.514564		2.42	46.6	1.61	11.7	12.1	47.9	16.6	59.8						0.58	41.7	3.34	39.7		1.57	10.3	0.07	3.8
	7.01	10.59	7.53	12.03	4.72	14.6	0.741668	0.260191		7.5	38.6	3.82	7.51	14.1	51.3	12.3	22.2						0.23	49	6.47	34.9		4.12	9.41	1.79	3.58
		15.42		12.6		10.91					44.2		13.9		43.7									58		40.2			9.58		3.04
	Figure 8f				Figure 8g					Figure 8h
	% PD-1 OVA-tetramer+ in CD8+ T cells				NCR1+ cells per mm2					CD8+ cells per mm2
	PBS IV	BCG IV			Inside tumor nodules		Adjacent to the tumor			Inside tumor nodules		Adjacent to the tumor
	0.12	1.67			PBS IV	BCG IV	PBS IV	BCG IV		PBS IV	BCG IV	PBS IV	BCG IV
	0.1	0.34			11.6259	90.2048	117.555	146.026		6.68103	47.6695	40.404	123.762
	0.06	0.2			39.2562	42.5188	235.294	241.546		37.931	48.7805	177.258	124.783
	0.12	0.66			37.3721	69.8399	134.078	171.184		5.75221	48.0704	153.636	124.363
	0.06	0.33			11.4688	354.43	208.232	278.689		2.93255	28.8194	123.148	153.448
					7.92133	128.178	171.642	170.426		6.66667	61.3139	59.1862	310.924
					30.7195	88.1801	162.921	322.581		5.85366	151.25	108.21	178.119
					3.04867	58.0556	100.402	189.349		2.54777	30.6122	84.4646	211.656
					0	40.146	191.489	488.372		19.8142	48.4211	46.1538
					0	206.522	74.2459	339.286		7.60043	23.7726	84.1346
					0.114613	145.833	155.556	225.352		2.35294		67.5676
					11.691		135.067	320		10.219		77.4908
					29.4209		135.802	242.857		3.34448		58.8235
					35.1971		111.821	470		5.18359		70.1493
					30.0388		152.778			19.6078		101.974
					19.4384		172.727			27.9793		116.386
					28.2988		277.89			5.11364		74.3802
					40.1338		200			34.3137		216.138
					42.5532					10.3843		133.865
					25.9319					21.5569		75.5906
					51.7898					16.5563		59.3103
					18.8081					24.8344		146.288
										24.2718
										22.0588
										58.0645
										7.93651
										20.1342
										49.47

## Sheet: Figure 9
	Figure 9b									Figure 9c									Figure 9d
	PD-L1 MFI Fold change vs control (PBS IV)	WT mice								PD-L1 MFI Fold change vs control (PBS IV)	IFNg KO mice								PD-L1 MFI Fold change vs control (PBS IV)	WT mice
	TAMs		Neutrophils		cDC1s		cDC2s			TAMs		Neutrophils		cDC1s		cDC2s			Tumor cells
	PBS IV	BCG IV	PBS IV	BCG IV	PBS IV	BCG IV	PBS IV	BCG IV		PBS IV	BCG IV	PBS IV	BCG IV	PBS IV	BCG IV	PBS IV	BCG IV		PBS IV	BCG IV
	1.07668	2.3045	1.01445	1.34587	1.15627	1.51352	1.11786	1.44575		0.837521	1.01256	0.922619	0.741342	1.06089	1.1223	0.972673	1.034		0.985728	0.927003
	0.831388	2.26227	1.11661	1.83172	0.759127	1.40123	0.762214	1.30663		0.976549	1.14489	0.963203	0.97132	0.903969	0.7905	0.877462	0.846569		1.00965	1.29473
	1.15878	2.54342	1.07385	1.71649	1.14352	1.55774	1.04489	1.58407		1.14405	0.721943	1.26353	0.49513	0.95523	0.978421	1.00742	1.00133		0.942805	1.49888
	0.949344	2.28942	0.956246	1.72124	1.01662	1.34467	1.09423	1.26666		1.06533	0.628141	1.15801	0.505952	1.17057	0.794581	1.30512	0.815094		1.0404	1.2343
	1.01301	1.96336	0.822015	1.7842	0.958009	1.11802	1.04029	1.23858		0.976549	1.05444	0.692641	0.909091	0.909344	0.668571	0.837321	0.705329		1.03164	1.04958
	0.97079	2.22441	1.01683	1.74619	0.966442	1.33644	0.940514	1.41942											0.989785	1.01071
	Figure 9d						Figure 9e	Day 26 analysis											Figure 9f			Figure 9g						Figure 9k
	Survival						% IFNg+ of CD8+ T cells			%GZMB+ of CD8+ T cells			% CD107a of NK cells			% IFNg+ of NK cells			% cytotoxicity against B16-F10			Survival	LLC					Tumor volume (mm3)	LLC FLANK								LLC FLANK
	Days post tumor inoculation	PBS IV	BCG IV	PBS IV + aPD-L1	BCG IV + aPD-L1		BCG IV	BCG IV + aPD-L1		BCG IV	BCG IV + aPD-L1		BCG IV	BCG IV + aPD-L1		BCG IV	BCG IV + aPD-L1		BCG IV	BCG IV + aPD-L1		Days post tumor inoculation	PBS IV	BCG IV	PBS IV + aPD-L1	BCG IV + aPD-L1		Day pos tumor inoculation	SURVIVORS								NAÏVE
	28	1					40.9	50.7		43.18	59.93		12.8	16.5		10.2	21.5		49.6172	72.4411		18	1					0	0	0	0	0	0	0	0		0	0	0	0	0	0
	28	1					42.5	56		54.3	52.97		12.6	16.6		10.3	17.2		52.4834	76.5938		20	1					6	0	0	0	0	0	0	0		38.88	13.5	32	27.56	45.56	46.23
	33	1					57.3	57.4		56.75	60.77		12.2	18.6		16.9	17.9		46.6719	64.6594		20	1					9	13.5	0	13.5	0	0	13.5	13.5		500	325.13	100.5	208.3	288	211.25
	36		1				41.4	59		50.13	66.83		12.6	18.9		8.7	19.9		57.6021	86.6054		23	1					12	75	13.5	13.5	13.5	13.5	13.5	13.5		1012.97	1110.9	528	777.73	998.25	1114.76
	36		1				49.5	51		58.59	70.35		17.7	18.7		18	19.2		51.8966	67.1306		24	1					15	137	32	32	0	62.5	62.5	45.56		XXX	XXX	XXX	XXX	XXX	XXX
	40		1				40	67.2		43.62	63.44		13.5	30		10.8	38.5		43.5845	81.3965		24	1
	43		1																			25		1
	44		1																			27		1				Figure 9k
	45		1																			31		1				Tumor volume (mm3)	B16-F10 FLANK								B16-F10 FLANK
	40			1																		33		1				Day pos tumor inoculation	SURVIVORS								NAÏVE
	47			1																		43		1				0	0	0	0	0	0	0	0		0	0	0	0	0	0
	49			1																		44		1				6	13.5	13.5	13.5	32	13.5	13.5	13.5		13.5	13.5	13.5	18	13.5	13.5
	50			1																		35			1			9	62.5	83	62.5	96	27	40	45.6		97	62.5	82.5	100	62.5	62.5
	55			1																		42			1			12	144.15	161.6	144	284.2	271.95	220.5	196		189.115	237.28	442.37	331.88	206.5	208.8
	62			1																		50			1			15	295.9	485.6	245	448	675	309.38	393.75		XXX	XXX	XXX	XXX	XXX	XXX
	28	1																				60			0
	29	1																				60			0
	32	1																				60			0
	28	1																				22				1
	27	1																				22				1
	29	1																				26				1
	30				1																	26				1
	27				1																	19	1
	27				1																	19	1
	28				1																	21	1
	34				1																	21	1
																						21	1
																						20	1
																						25		1
																						27		1
																						30		1
																						34		1
																						34		1
																						25				1
																						21				1
																						30				1
																						25				1
																						35			1
																						45			1
																						60			0
																						60			0
																						60			0
																						60			0
																						30		1
																						38		1
																						41		1
																						60		0

## Sheet: Supplementary Figure 1
	Fig 1c
	% of tumor area in the lung (B16-F10)
	Days	% tumor area
	7	0.539157	0.412712	0.623161
	14	1.80328	6.72313	5.38399
	20	15.2723	11.3059	10.0623	6.99708
	25	17.8757	21.1356	19.6331	24.2349
	Fig 1e
	Average tumor area per tumor nodule (mm2)
	Days	7	14	20	25
		0.00495	0.0287692	0.210091	0.943167
		0.00333333	0.135437	0.203455	0.921503
		0.00423529	0.110533	0.242286	0.810534
				0.125333	0.875371

[truncated: 10 more sheets: Supplementary Figure 2, Supplementary Figure 3, Supplementary Figure 4, Supplementary Figure 5, Supplementary Figure 7, Supplementary Figure 8, Supplementary Figure 9, Supplementary Figure 10, Supplementary Figure 11, Supplementary Figure 12]
